# Supplementary material for: Adaptive Responses of the Sea Anemone Heteractis crispa to the Interaction of Acidification and Global Warming
Source: Animals (Basel). 2022 Aug 31;12(17):2259. doi: 10.3390/ani12172259 (PMC9454579; doi:10.3390/ani12172259)
Supplement: Supplementary file 1 [file animals-12-02259-s001.zip]

Archive with 6 entries (4 files):
- Supplementary Materials/
- Supplementary Materials/Supplementary Figures/
- Supplementary Materials/Supplementary Figures/Figure S1 .pdf
- Supplementary Materials/Supplementary Figures/Figure S2.pdf
- Supplementary Materials/Supplementary Figures/Figure S3 .pdf
- Supplementary Materials/Supplementary Tables.pdf
